# Supplementary material for: Facilitated Adsorption of Mercury(II) and Chromium(VI) Ions over Functionalized Carbon Nanotubes
Source: Toxics. 2023 Jun 20;11(6):545. doi: 10.3390/toxics11060545 (PMC10304972; doi:10.3390/toxics11060545)
Supplement: Supplementary file 1 [file toxics-11-00545-s001.zip]

Archive with 1 entries (1 files):
- toxics-2308795-supplementary.pdf
